# Supplementary material for: Effective Local and Secondary Protein Structure Prediction by Combining a Neural Network-Based Approach with Extensive Feature Design and Selection without Reliance on Evolutionary Information
Source: Int J Mol Sci. 2023 Oct 27;24(21):15656. doi: 10.3390/ijms242115656 (PMC10648199; doi:10.3390/ijms242115656)
Supplement: Supplementary file 1 [file ijms-24-15656-s001.zip]

Archive with 10 entries (10 files):
- Figure S1 caption.pdf
- Figure S1.T1027.7D2OA.pdf
- Figure S1.T1029.6UF2A.pdf
- Figure S1.T1049.6Y4FA.pdf
- Generation.Databases.And.Predictors.tar.gz
- Neural.Network.Q16.tar.gz
- Neural.Network.Q8.tar.gz
- Predict.Protein.Structure.zip
- S5.Methods.pdf
- Tables S1-S4.tables.xlsx
