# Supplementary material for: Effective Local and Secondary Protein Structure Prediction by Combining a Neural Network-Based Approach with Extensive Feature Design and Selection without Reliance on Evolutionary Information
Source: Int J Mol Sci. 2023 Oct 27;24(21):15656. doi: 10.3390/ijms242115656 (PMC10648199; doi:10.3390/ijms242115656)
Supplement: Supplementary file 1 [file ijms-24-15656-s001.zip › Tables S1-S4.tables.xlsx]

## Sheet: S1
Supplement S1. Coarse characterisation of a Protein Block cluster in terms of secondary structure classes and dihedral angles.
Each Protein Block consists of 5 peptides i.e. is pentapeptide.
			Dihedral angles that describe polypeptide chain backbone according to Ramachandran principle.
Protein block	Coarse characterization		j1, °	y1, °	w1, °		j2, °	y2, °	w2, °		j3, °	y3, °	w3, °		j4, °	y4, °	w4, °		j5, °	y5, °	w5, °
a	N-cap β		0	41.14	180		75.53	13.92	180		-99.8	131.88	180		-96.27	122.08	180		-99.68	0	0
b	N-cap β		0	108.24	180		-90.12	119.54	180		-92.21	-18.06	180		-128.93	147.04	180		-99.9	0	0
c	N-cap β		0	-11.61	180		-105.66	94.81	180		-106.09	133.56	180		-106.93	135.97	180		-100.63	0	0
d	β		0	141.98	180		-112.79	132.2	180		-114.79	140.11	180		-111.05	139.54	180		-103.16	0	0
e	C-cap β		0	133.25	180		-112.37	137.64	180		-108.13	133	180		-87.3	120.54	180		77.4	0	0
f	C-cap β		0	116.4	180		-105.53	129.32	180		-96.68	140.72	180		-74.19	-26.65	180		-94.51	0	0
g	mainly coil		0	0.4	180		-81.83	4.91	180		-100.59	85.5	180		-71.65	130.78	180		84.98	0	0
h	mainly coil		0	119.14	180		-102.58	130.83	180		-67.91	121.55	180		76.25	-2.95	180		-90.88	0	0
i	mainly coil		0	130.68	180		-56.92	119.26	180		77.85	10.42	180		-99.43	141.4	180		-98.01	0	0
j	mainly coil		0	114.32	180		-121.47	118.14	180		82.88	-150.05	180		-83.81	23.35	180		-85.82	0	0
k	N-cap α		0	117.16	180		-95.41	140.4	180		-59.35	-29.23	180		-72.39	-25.08	180		-76.16	0	0
l	N-cap α		0	139.2	180		-55.96	-32.7	180		-68.51	-26.09	180		-74.44	-22.6	180		-71.74	0	0
m	α		0	-39.62	180		-64.73	-39.52	180		-65.54	-38.88	180		-66.89	-37.76	180		-70.19	0	0
n	C-cap α		0	-35.34	180		-65.03	-38.12	180		-66.34	-29.51	180		-89.1	-2.91	180		77.9	0	0
o	C-cap α		0	-45.29	180		-67.44	-27.72	180		-87.27	5.13	180		77.49	30.71	180		-93.23	0	0
p	C-cap α to N-cap β		0	-27.09	180		-86.14	0.3	180		59.85	21.51	180		-96.3	132.67	180		-92.91	0	0

## Sheet: S2
Supplement S2. The complete Pearson correlation table between observed and predicted RMSD values for each PB class.
Protein Blocks	a	b	c	d	e	f	g	h	i	j	k	l	m	n	o	p
Validation dataset	0.904287	0.879757	0.921124	0.92455	0.921688	0.914923	0.88762	0.895953	0.902953	0.903865	0.90194	0.927444	0.931572	0.927173	0.912089	0.897159
Test dataset	0.902699	0.877188	0.91977	0.923402	0.920126	0.913135	0.885438	0.89394	0.901379	0.902042	0.90056	0.926331	0.930613	0.926098	0.910678	0.895765
Training dataset	0.933099	0.897697	0.96	0.963376	0.960703	0.952427	0.9088	0.907126	0.932168	0.921751	0.925467	0.965474	0.968157	0.96638	0.942423	0.91697
CB513	0.944603	0.924327	0.960004	0.963064	0.960637	0.954959	0.931724	0.934693	0.944204	0.942547	0.942574	0.964475	0.967259	0.964801	0.951843	0.936404
CASP 14 free modeling	0.903593	0.874381	0.921576	0.926887	0.925468	0.919627	0.888322	0.900223	0.903988	0.906043	0.903563	0.929781	0.935697	0.930592	0.913219	0.900397
Correlation coefficients the values were calculated using the Validation set of the PISCES30 dataset.
(validation set is the one witheld from training and hyperparameter fitting, and only applied to evaluate the final model)

## Sheet: S3
Supplement S3. Normalized confusion matrices (in percents) for secondary structure prediction.
A. 3-class DSSP assignment
	H(a)	E(b)	C
H(a)	92.313	1.324	6.363
E(b)	2.569	78.607	18.824
C	8.798	11.093	80.108
B. 8-class DSSP assignment
	H	G	I	T	S	E	B	C
H	93.54	1.13	0.2	2.35	0.42	1.17	0	1.19
G	19.13	50.92	0.08	19.54	2.59	2.71	0	5.04
I	55.55	0.19	34.63	4.75	1.5	1.31	0	2.08
T	13.07	5.17	34.63	69.52	5.6	1.83	0	4.54
S	4.8	1.33	0.06	13.65	56.79	6.24	0	17.13
E	2.3	0.2	0	1.13	2.43	81.04	0	12.9
B	3.44	0.42	0.13	4.57	13.01	27.62	0	50.81
С	3.33	0.64	0.02	2.7	5.92	19.03	0	68.36
Rows and columns of the tables represent the true and the predicted class assignment of a fragment correspondingly.
Values reflect the percentage of fragments of a given class, that were predicted to have each of the possible classes.
For instance, the value 2.282 in row ‘H’ and column ‘E’ is the percentage of true ‘H’ fragments that were classified as ‘E’ by our model.
For both tables, the values were calculated using the Validation set of the PISCES30 dataset.
(validation set is the one witheld from training and hyperpaameter fitting, and only applied to evaluate the final model)

## Sheet: S4
Supplement S4. The complete list of all 76 statistically significant features associated with a single 5-residue.
Procedure names			Physicochemical properties and the resolved structures' statistics databases	Cluster ID	Power
Log_occurence_differrence	0	DUMB	PB_w11_tail	0	1
Log_occurence_differrence	0	DUMB	PB_w11_tail	10	1
Log_occurence_differrence	0	DUMB	PB_w11_tail	1	1
Log_occurence_differrence	0	DUMB	PB_w11_tail	11	1
Log_occurence_differrence	0	DUMB	PB_w11_tail	12	1
Log_occurence_differrence	0	DUMB	PB_w11_tail	13	1
Log_occurence_differrence	0	DUMB	PB_w11_tail	14	1
Log_occurence_differrence	0	DUMB	PB_w11_tail	15	1
Log_occurence_differrence	0	DUMB	PB_w11_tail	6	1
Log_occurence_differrence	0	DUMB	PB_w11_tail	7	1
Log_occurence_differrence	0	DUMB	PB_w11_tail	8	1
Log_occurence_differrence	0	DUMB	PB_w11_tail	9	1
Log_occurence_differrence	0	DUMB	PB_W4N	10	1
Log_occurence_differrence	0	DUMB	PB_W5_noDEG_ZIP	10	1
Log_occurence_differrence	0	DUMB	PB_W5_noDEG_ZIP	12	1
Log_occurence_differrence	0	DUMB	PB_W5_noDEG_ZIP	14	1
Log_occurence_differrence	0	DUMB	PB_W5_noDEG_ZIP	6	1
Log_occurence_differrence	0	DUMB	PB_W5_noDEG_ZIP	7	1
Log_occurence_differrence	0	DUMB	PB_W5_noDEG_ZIP	9	1
Log_occurence_differrence	0	DUMB	PB_W7_tail_GP	0	1
Log_occurence_differrence	0	DUMB	PB_W7_tail_GP	10	1
Log_occurence_differrence	0	DUMB	PB_W7_tail_GP	1	1
Log_occurence_differrence	0	DUMB	PB_W7_tail_GP	12	1
Log_occurence_differrence	0	DUMB	PB_W7_tail_GP	13	1
Log_occurence_differrence	0	DUMB	PB_W7_tail_GP	14	1
Log_occurence_differrence	0	DUMB	PB_W7_tail_GP	15	1
Log_occurence_differrence	0	DUMB	PB_W7_tail_GP	2	1
Log_occurence_differrence	0	DUMB	PB_W7_tail_GP	3	1
Log_occurence_differrence	0	DUMB	PB_W7_tail_GP	5	1
Log_occurence_differrence	0	DUMB	PB_W7_tail_GP	6	1
Log_occurence_differrence	0	DUMB	PB_W7_tail_GP	7	1
Log_occurence_differrence	0	DUMB	PB_W7_tail_GP	8	1
Log_occurence_differrence	0	DUMB	PB_W7_tail_GP	9	1
Log_occurence_differrence	0	DUMB	PB_W7_trivial_PG	3	1
T_statistics_single	0	DUMB	PB_W7_trivial_PG	11	1
Procedure names			Physicochemical properties and the resolved structures' statistics databases	Cluster ID	Start position	End position	Power
Student_emasculated	0	DUMB	PB_W5_noDEG_ZIP	1	-1	2	0.5
Student_emasculated	0	DUMB	PB_W5_noDEG_ZIP	1	-1	4	0.5
Student_emasculated	0	DUMB	PB_W5_noDEG_ZIP	12	-1	4	0.5
Student_emasculated	0	DUMB	PB_W5_noDEG_ZIP	12	1	5	0.5
Student_emasculated	0	DUMB	PB_W5_noDEG_ZIP	12	-2	3	0.5
Student_emasculated	0	DUMB	PB_W5_noDEG_ZIP	12	2	6	0.5
Student_emasculated	0	DUMB	PB_W5_noDEG_ZIP	12	3	7	0.5
Student_emasculated	0	DUMB	PB_W5_noDEG_ZIP	12	-4	4	0.5
Student_emasculated	0	DUMB	PB_W5_noDEG_ZIP	12	4	9	0.5
Student_emasculated	0	DUMB	PB_W5_noDEG_ZIP	12	-6	-2	0.5
Student_emasculated	0	DUMB	PB_W5_noDEG_ZIP	13	-1	4	0.5
Student_emasculated	0	DUMB	PB_W5_noDEG_ZIP	14	-1	4	0.5
Student_emasculated	0	DUMB	PB_W5_noDEG_ZIP	15	-2	3	0.5
Student_emasculated	0	DUMB	PB_W5_noDEG_ZIP	2	-1	2	0.5
Student_emasculated	0	DUMB	PB_W5_noDEG_ZIP	3	-1	2	0.5
Student_emasculated	0	DUMB	PB_W5_noDEG_ZIP	5	-1	2	0.5
Student_emasculated	0	DUMB	PB_W5_noDEG_ZIP	9	-2	3	0.5
Student_emasculated_inv	0	DUMB	PB_W4C	12	-2	3	1
Student_emasculated_inv	0	DUMB	PB_W4C	12	-3	1	1
Student_emasculated_inv	0	DUMB	PB_W4C	12	-4	0	1
Student_emasculated_inv	0	DUMB	PB_W5_noDEG_ZIP	0	0	1	1
Student_emasculated_inv	0	DUMB	PB_W5_noDEG_ZIP	10	0	1	1
Student_emasculated_inv	0	DUMB	PB_W5_noDEG_ZIP	1	0	1	1
Student_emasculated_inv	0	DUMB	PB_W5_noDEG_ZIP	12	0	1	1
Student_emasculated_inv	0	DUMB	PB_W5_noDEG_ZIP	14	0	1	1
Student_emasculated_inv	0	DUMB	PB_W5_noDEG_ZIP	15	0	1	1
Student_emasculated_inv	0	DUMB	PB_W5_noDEG_ZIP	2	-2	2	0.5
Student_emasculated_inv	0	DUMB	PB_W5_noDEG_ZIP	3	0	1	1
Student_emasculated_inv	0	DUMB	PB_W5_noDEG_ZIP	3	-2	2	0.5
Student_emasculated_inv	0	DUMB	PB_W5_noDEG_ZIP	5	0	1	1
Student_emasculated_inv	0	DUMB	PB_W5_noDEG_ZIP	6	0	1	1
Student_emasculated_inv	0	DUMB	PB_W5_noDEG_ZIP	6	-2	2	0.5
Student_emasculated_inv	0	DUMB	PB_W5_noDEG_ZIP	7	0	1	1
Student_emasculated_inv	0	DUMB	PB_W5_noDEG_ZIP	8	0	1	1
Student_emasculated_inv	0	DUMB	PB_W5_noDEG_ZIP	9	0	1	1
Student_emasculated_inv	0	DUMB	PB_W5_noDEG_ZIP_denom	12	-2	3	0.5
Student_emasculated_inv	0	DUMB	PB_W5_noDEG_ZIP_denom	3	0	3	1
Student_emasculated_inv	0	DUMB	PB_W5_noDEG_ZIP_denom	7	-1	1	1
T_statistics_window	0	DUMB	PB_W7_trivial_PG	12	-2	3	2
T_statistics_window	0	DUMB	PB_W7_trivial_PG	3	-2	2	1
T_statistics_window	0	DUMB	PB_W7_trivial_PG	3	-2	2	1
